# Supplementary material for: The impact of information about tobacco-related reproductive vs. general health risks on South Indian women's tobacco use decisions
Source: Evol Hum Sci. 2020 Nov 20;3:e4. doi: 10.1017/ehs.2020.61 (PMC7996064; doi:10.1017/ehs.2020.61)
Supplement: Supplementary file 1 [file S2513843X20000614sup001.zip]

Archive with 5 entries (5 files):
- Follow-up questionnaire_tobacco study.docx
- supplementary information.pdf
- tobacco effects on reproductive health.pptx
- Tobacco Study Questionnaire Pt. 1_3.30.docx
- tobacco_general health.pptx
